# Supplementary material for: Effect of Low-Frequency Renal Nerve Stimulation on Renal Glucose Release during Normoglycemia and a Hypoglycemic Clamp in Pigs
Source: Int J Mol Sci. 2024 Feb 7;25(4):2041. doi: 10.3390/ijms25042041 (PMC10888375; doi:10.3390/ijms25042041)
Supplement: Supplementary file 1 [file ijms-25-02041-s001.zip]

Archive with 1 entries (1 files):
- ijms-2800186-supplementary.pdf
